# Supplementary material for: Patient therapy outcome modeling in cancer organoids is improved by cancer‐associated fibroblasts and organoid assembly convolution
Source: Mol Oncol. 2026 Jun 5;20(7):1694–712. doi: 10.1002/1878-0261.70282 (PMC13352955; doi:10.1002/1878-0261.70282)
Supplement: Supplementary file 2 — Table S1. Pancreatic cancer organoids selected WES table. [file MOL2-20-1694-s007.xlsx]

## Sheet: Arkusz1
Supplementary table 1 showing pancreatic cancer organoid lines, mutations detected in selected genes, their genomic coordinates and genetic variants. Related to Figure 1.
	Pancreatic Cancer
	Organoid line	Gene	Genomic coordinates (GRCh38)	Genetic variant (HGVS)	rsID	MAF (gnomAD)
	PC1	TGFBR2	chr3:30671800	ENST00000295754: c.617C>A: p.T206K	-	-
	PC2	CDKN2A	chr9:21974778	ENST00000304494: c.47_50del: p.L16Pfs*9	rs587782206	-
	PC2	KRAS	chr12:25245350	ENST00000311936: c.35G>A: p.G12D	rs121913529	2.739e-06
	PC2	TP53	chr17:7675077	ENST00000269305: c.535C>A: p.H179N	rs587780070	-
	PC2	SMAD4	chr18:51048830	ENST00000342988: c.394C>A: p.H132N	-	-
	PC3	NRAS	chr1:114705289	ENST00000369535: c.*2805T>C	rs776606789	-
	PC4	KRAS	chr12:25245350	ENST00000311936: c.35G>T: p.G12V	rs121913529	6.847e-07
	PC5	KRAS	chr12:25245350	ENST00000311936: c.35G>A: p.G12D	rs121913529	2.739e-06
	PC6	CTNNB1	chr3:41235784	ENST00000349496: c.1744C>T: p.R582W	rs2125644823	2.053e-06
	PC7	KRAS	chr12:25245350	ENST00000311936: c.35G>A: p.G12D	rs121913529	2.739e-06
	PC7	TP53	chr17:7673770	ENST00000269305: c.850A>C: p.T284P	rs1204379654	-
	PC8	CDKN2A	chr9:21971112	ENST00000304494: c.247C>T: p.H83Y	rs121913385	-
	PC8	CDKN2A	chr9:21971155	ENST00000304494: c.203_204insAGTTGGGCTCCGCGCCGT: p.A68_E69insVGLRAV	-	-
	PC8	CDKN2A	chr9:21971187	ENST00000304494: c.172del: p.R58Efs*88	-	-
	PC8	KRAS	chr12:25245350	ENST00000311936: c.35G>T: p.G12V	rs121913529	6.847e-07
	PC8	TP53	chr17:7675233	ENST00000269305: c.379T>A: p.S127T	rs1597371694	-
	PC9	PIK3CA	chr3:179199690	ENST00000263967: c.353G>A: p.G118D	rs587777790	-
	PC9	CDKN2A	chr9:21971100	ENST00000304494: c.249_259del: p.H83Qfs*33	-	-
	PC9	KRAS	chr12:25245350	ENST00000311936: c.35G>T: p.G12V	rs121913529	6.847e-07
	PC9	TP53	chr17:7674221	ENST00000269305: c.742C>T: p.R248W	rs121912651	6.157e-06
	PC9	SMAD4	chr18:51048751	ENST00000342988: c.320dup: p.N107Kfs*2	-	-
	PC10	CTNNB1	chr3:41239665	ENST00000349496: c.*323T>G	rs2125655041	-
	PC10	CTNNB1	chr3:41239675	ENST00000349496: c.*333T>G	rs2125655067	-
	PC10	CDKN2A	chr9:21971112	ENST00000304494: c.247C>T: p.H83Y	rs121913385	-
	PC10	KRAS	chr12:25227341	ENST00000311936: c.183A>C: p.Q61H	rs17851045	-
	PC10	TP53	chr17:7673565	ENST00000269305: c.963del: p.K321Nfs*24	-	-
