# Supplementary material for: Patient therapy outcome modeling in cancer organoids is improved by cancer‐associated fibroblasts and organoid assembly convolution
Source: Mol Oncol. 2026 Jun 5;20(7):1694–712. doi: 10.1002/1878-0261.70282 (PMC13352955; doi:10.1002/1878-0261.70282)
Supplement: Supplementary file 3 — Table S2. Colon cancer organoids selected WES table. [file MOL2-20-1694-s006.xlsx]

## Sheet: Arkusz1
Supplementary table 2 showing colon cancer organoid lines, mutations detected in selected genes, their genomic coordinates and genetic variants. Related to Figure 1.
	Colon Cancer
	Organoid line	Gene	Genomic coordinates (GRCh38)	Genetic variant (HGVS)	rsID	MAF (gnomAD)
	CC1	APC	chr5:112792462	ENST00000257430: c.663del: p.Q222Sfs*71	-	-
	CC2	APC	chr5:112839942	ENST00000257430: c.4348C>T: p.R1450*	rs121913332	-
	CC2	APC	chr5:112840039	ENST00000257430: c.4446_4458del: p.P1483Lfs*20	-	-
	CC2	KRAS	chr12:25245350	ENST00000311936: c.35G>A: p.G12D	rs121913529	2.739e-06
	CC2	TP53	chr17:7675208	ENST00000269305: c.404G>T: p.C135F	rs587781991	-
	CC2	SMAD4	chr18:51058143	ENST00000342988: c.692dup: p.S232Qfs*3	rs377767334	-
	CC3	PIK3CA	chr3:179218294	ENST00000263967: c.1624G>A: p.E542K	rs121913273	-
	CC3	APC	chr5:112839726	ENST00000257430: c.4132C>T: p.Q1378*	rs121913329	-
	CC3	MYC	chr8:127738361	ENST00000621592: c.144G>C: p.Q48H	rs61752959	2.759e-06
	CC3	TP53	chr17:7674230	ENST00000269305: c.733G>T: p.G245C	rs28934575	-
	CC4	NRAS	chr1:114706619	ENST00000369535: c.*1475del	rs1295183821	-
	CC4	CTNNB1	chr3:41239675	ENST00000349496: c.*333T>G	rs2125655067	-
	CC4	PIK3CA	chr3:179210290	ENST00000263967: c.1359_1361del: p.E453del	rs587776933	-
	CC4	BRAF	chr7:140734495	ENST00000646891: c.*102del	rs200393520	7.922e-05
	CC4	BRAF	chr7:140753336	ENST00000646891: c.1799T>A: p.V600E	rs113488022	1.369e-06
	CC4	BRAF	chr7:140834784	ENST00000646891: c.329C>T: p.S110F	-
	CC4	PIK3CA	chr3:179234296	ENST00000263967: c.3139C>T: p.H1047Y	rs121913281	-
	CC4	TP53	chr17:7668837	ENST00000269305: c.*769_*772del	-	-
	CC4	SMAD4	chr18:51083462	ENST00000342988: c.*5004_*5005del	rs113155703	6.641e-05
	CC5	TP53	chr17:7673776	ENST00000269305: c.844C>T: p.R282W	rs28934574	-
	CC6	APC	chr5:112839909	ENST00000257430: c.4316del: p.P1439Lfs*34	rs2149911506	-
	CC6	KRAS	chr12:25245350	ENST00000311936: c.35G>C: p.G12A	rs121913529	1.369e-06
	CC6	TP53	chr17:7675131	ENST00000269305: c.481G>A: p.A161T	rs193920817	-
	CC7	TGFBR2	chr3:30691594	ENST00000295754: c.1699A>G: p.K567E	-	-
	CC7	TP53	chr17:7673776	ENST00000269305: c.844C>T: p.R282W	rs28934574	-
	CC8	NRAS	chr1:114709625	ENST00000369535: c.394G>A: p.E132K	rs1456325880	2.052e-06
	CC8	NRAS	chr1:114713945	ENST00000369535: c.145G>A: p.E49K	rs746572499	-
	CC8	TGFBR2	chr3:30691685	ENST00000295754: c.*86A>G	rs540602629	0.0001947
	CC8	APC	chr5:112767235	ENST00000257430: c.271del: p.M91Cfs*34	rs1554069710	-
	CC8	APC	chr5:112819300	ENST00000257430: c.1268G>A: p.W423*	rs1762865724	-
	CC8	APC	chr5:112840254	ENST00000257430: c.4666dup: p.T1556Nfs*3	rs587783031	-
	CC8	BRAF	chr7:140734495	ENST00000646891: c.*102del	rs200393520	7.922e-05
	CC8	BRAF	chr7:140783127	ENST00000646891: c.1208del: p.P403Lfs*8	rs777474487
	CC8	BRAF	chr7:140834781	ENST00000646891: c.332T>A: p.V111D	rs2129062193
	CC8	APC	chr5:112844034	ENST00000257430: c.8440A>C: p.K2814Q	-	-
	CC8	TP53	chr17:7674193	ENST00000269305: c.770T>C: p.L257P	rs28934577	-
	CC8	TP53	chr17:7674894	ENST00000269305: c.637C>T: p.R213*	rs397516436	1.368e-06
	CC8	TP53	chr17:7675200	ENST00000269305: c.412G>A: p.A138T	rs28934875	-
	CC8	SMAD4	chr18:51082422	ENST00000342988: c.*3955G>A	-	-
	CC8	SMAD4	chr18:51082733	ENST00000342988: c.*4276_*4277del	-	-
	CC8	SMAD4	chr18:51084970	ENST00000342988: c.*6508del	-	-
	CC9	PIK3CA	chr3:179218303	ENST00000263967: c.1633G>A: p.E545K	rs104886003	-
	CC9	APC	chr5:112840049	ENST00000257430: c.4456_4471del: p.D1486Lfs*16	-	-
	CC9	KRAS	chr12:25245350	ENST00000311936: c.35G>A: p.G12D	rs121913529	2.739e-06
	CC9	TP53	chr17:7674221	ENST00000269305: c.742C>T: p.R248W	rs121912651	6.157e-06
	CC9	SMAD4	chr18:51065525	ENST00000342988: c.1058A>C: p.Y353S	rs377767346	-
	CC10	APC	chr5:112839474	ENST00000257430: c.3880C>T: p.Q1294*	rs1554085373	-
	CC10	KRAS	chr12:25245350	ENST00000311936: c.35G>A: p.G12D	rs121913529	2.739e-06
