# Supplementary material for: Patient therapy outcome modeling in cancer organoids is improved by cancer‐associated fibroblasts and organoid assembly convolution
Source: Mol Oncol. 2026 Jun 5;20(7):1694–712. doi: 10.1002/1878-0261.70282 (PMC13352955; doi:10.1002/1878-0261.70282)
Supplement: Supplementary file 6 — Table S5. LS1 and LS2 coordinates. [file MOL2-20-1694-s002.xlsx]

## Sheet: Sheet1
Supplementary table 5 showing LS1 and LS2 values calculated by Organoid Convolution Assay. CC means colon cancer, PC means pancreatic cancer and GC means gastric cancer; related to Figure 4.
	LS1	LS2
CC10	0.760585	0.762789
CC2	0.371634	0.370507
CC2+CAFs	0.573944	0.253231
CC3	0.789686	0.796863
CC5	0.740866	0.79442
CC5+CAFs	0.789686	0.796863
CC6	0.486242	0.709025
CC6+CAFs	0.560282	0.881992
CC8	0.587873	0.835657
CC8+CAFs	0.622376	0.854886
CC9	0.622376	0.854886
GC1	0.194586	0.493321
GC4	0.0879787	0.352528
GC5	0.0514398	0.689351
GC8	0.153361	0.467612
GC9	0.508572	0.638367
PC1	0.158527	0.646019
PC2	0.704112	0.7114
PC2+CAFs	0.424898	0.675471
PC4	0.748022	0.716865
PC6	0.272436	0.202696
PC6+CAFs	0.194112	0.567177
PC7	0.219999	0.154815
